# Supplementary material for: Effect of Various Nanofillers on Piezoelectric Nanogenerator Performance of P(VDF-TrFE) Nanocomposite Thin Film
Source: Nanomaterials (Basel). 2025 Mar 6;15(5):403. doi: 10.3390/nano15050403 (PMC11901528; doi:10.3390/nano15050403)
Supplement: Supplementary file 1 [file nanomaterials-15-00403-s001.zip]

Archive with 1 entries (1 files):
- nanomaterials-3474520-supplementary.pdf
